# Supplementary material for: Effects of Prenatal Arsenic, Cadmium, and Manganese Exposure on Neurodevelopment in Children: A Systematic Review and Meta-Analysis
Source: Medicina (Kaunas). 2025 Jun 25;61(7):1143. doi: 10.3390/medicina61071143 (PMC12300850; doi:10.3390/medicina61071143)
Supplement: Supplementary file 1 [file medicina-61-01143-s001.zip]

Archive with 1 entries (1 files):
- medicina-3573003-supplementary.pdf
